# Supplementary material for: Unique trans-kingdom microbiome structural and functional signatures predict cognitive decline in older adults
Source: GeroScience. 2023 May 22;45(5):2819–34. doi: 10.1007/s11357-023-00799-1 (PMC10643725; doi:10.1007/s11357-023-00799-1)
Supplement: Supplementary file 1 — (XLSX 20 kb) [file 11357_2023_799_MOESM1_ESM.xlsx]

## Sheet: Virus
Supplementary Table S1. List of shared and unique viruses, bacteria and Archaea in the gut microbiome signature between MCI and controls.
	Viruses
	Unique taxa detected in Controls	Unique taxa detected in MCI	Shared in Control and MCI groups
	Streptococcus_phage_MM1	Enterobacteria_phage_P4	Lactobacillus_phage_phiadh
	Bacillus_phage_phBC6A51	Escherichia_virus_HK544	Lactococcus_phage_bIL285
	Lactobacillus_phage_JCL1032	Yersinia_phage_PY100	Klebsiella_virus_KP36
	Enterobacteria_phage_fiAA91_ss	Enterobacteria_phage_phiP27	Lactobacillus_phage_Lrm1
	Streptococcus_phage_PH15	Salmonella_phage_epsilon34	Escherichia_phage_TL_2011b
	Escherichia_virus_V5	Lactobacillus_phage_Lc_Nu	Streptococcus_phage_P7132
	Enterococcus_virus_FL3	Salmonella_phage_Fels_1	Lactococcus_virus_c2
	Enterobacteria_phage_mEp237	Salmonella_virus_HK620	Lactococcus_phage_BK5_T
	Lactococcus_phage_bIL286	Streptococcus_phage_EJ_1	Streptococcus_virus_7201
	Salmonella_phage_SSU5	Shigella_virus_Sf6	Enterobacteria_phage_mEp460
	Lactobacillus_phage_J1	Escherichia_virus_Min27	Stx2_converting_phage_1717
	Streptococcus_phage_SM1	Salmonella_virus_Jersey	Lactococcus_phage_P335_sensu_lato
	Enterobacteria_phage_mEp235	Salmonella_virus_Epsilon15	Lactococcus_phage_bIL310
	Clostridium_phage_vB_CpeS_CP51	Lactococcus_phage_ul36	Lactobacillus_phage_Sha1
	Enterobacterial_phage_mEp390	Vibrio_phage_pYD38_A	Lactococcus_phage_bIL312
	Lactococcus_phage_jm3	Lactobacillus_phage_LF1	Lactococcus_phage_bIL309
	Enterobacteria_phage_HK225		Escherichia_virus_P1
	Pseudomonas_phage_F10		Streptococcus_virus_phiAbc2
	Pseudomonas_virus_phiCTX		Streptococcus_phage_PH10
	Salmonella_phage_SPN3UB		Lactobacillus_phage_A2
	Escherichia_phage_HK639
	Bacteroides_phage_B124_14
	Escherichia_virus_JES2013
	Pseudomonas_virus_Pf1
	Pseudomonas_phage_PAJU2
	Enterococcus_phage_EFAP_1
	Enterococcus_phage_EFRM31
	Bacteria
	Unique taxa detected in Controls	Unique taxa detected in MCI	Shared in Control and MCI groups
	Bacteroides_faecichinchillae	Leuconostoc_carnosum	Catabacter_hongkongensis
	Clostridium_sp_CAG_609	Sutterella_sp_CAG_397	Actinomyces_graevenitzii
	Candidatus_Gastranaerophilales_bacterium_HUM_21	Adlercreutzia_equolifaciens	Eubacterium_sulci
	Lactobacillus_delbrueckii	Bacteroides_nordii	Lactobacillus_salivarius
	Leuconostoc_pseudomesenteroides	Bacteroides_oleiciplenus	Eubacterium_sp_AF17_7
	Paraprevotella_xylaniphila	Butyricimonas_sp	Clostridium_sp_D5
	Leuconostoc_citreum	Leuconostoc_garlicum	Butyribacterium_methylotrophicum
	Desulfovibrio_desulfuricans	Actinomyces_sp_S6_Spd3	Blautia_coccoides
	Mogibacterium_timidum	Actinomyces_sp_oral_taxon_448	Dorea_sp_OM02_2LB
	Actinobaculum_sp_oral_taxon_183	Leuconostoc_lactis	Bacteroides_sp_D2
	Klebsiella_michiganensis	Lactobacillus_sakei	Clostridium_methylpentosum
	Clostridium_celatum	Anaerococcus_vaginalis	Lactobacillus_ruminis
	Victivallales_bacterium_CCUG_44730	Actinomyces_sp_oral_taxon_181	Streptococcus_milleri
	Clostridium_sp_CAG_1193	Collinsella_massiliensis	Massiliomicrobiota_timonensis
	Firmicutes_bacterium_CAG_65_45_313	Firmicutes_bacterium_CAG_882	Firmicutes_bacterium_CAG_272
	Eubacteriaceae_bacterium_CHKCI005	Lactobacillus_algidus	Bacteroides_sartorii
	Clostridium_sp_CAG_780	Clostridium_ventriculi	Ruminococcaceae_bacterium_D16
	Cloacibacillus_evryensis	Streptococcus_macedonicus	Clostridium_hylemonae
	Parabacteroides_gordonii	Enteroscipio_rubneri	Proteobacteria_bacterium_CAG_139
	Mycoplasma_sp_CAG_472	Klebsiella_variicola	Firmicutes_bacterium_CAG_95
	Lentisphaerae_bacterium	Streptococcus_oralis	Bacillus_coagulans
	Veillonella_dispar	Peptoniphilus_harei	Rothia_dentocariosa
	Veillonella_parvula	Clostridium_sp_CAG_417	Coprobacillus_cateniformis
	Bacteroides_coprocola	Lactonifactor_longoviformis	Butyricimonas_virosa
	Mediterraneibacter_sp_KCTC_15684	Gordonibacter_sp_An232A	Clostridium_sp_CAG_12237_41
	Victivallis_vadensis	Faecalicoccus_pleomorphus	Dielma_fastidiosa
	Lachnoclostridium_sp_An131	Prevotella_bivia	Lactobacillus_plantarum
	Firmicutes_bacterium_CAG_555	Leuconostoc_gelidum	Alistipes_onderdonkii
	Veillonella_seminalis	Streptococcus_gallolyticus	Gemella_sanguinis
	Prevotella_sp_CAG_1092	Clostridium_sp_CAG_568	Clostridium_sp_44_14
	Clostridium_sp_CAG_433	Lactobacillus_paragasseri	Lachnoclostridium_sp_An138
	Bacteroides_clarus	Azospirillum_sp_47_25	Lactobacillus_reuteri
	Firmicutes_bacterium_CAG_631	Desulfovibrio_sp_AM18_2	Actinomyces_sp_HMSC035G02
	Firmicutes_bacterium_CAG_460	Actinomyces_sp_HPA0247	Streptococcus_anginosus_group
	Clostridium_sp_CAG_288	Alloscardovia_omnicolens	Clostridium_asparagiforme
	Bacteroides_galacturonicus	Christensenella_minuta	Actinomyces_odontolyticus
	Prevotella_sp_CAG_891	Clostridium_sp_CAG_1013	Mogibacterium_diversum
	Clostridiales_Family_XIII_bacterium	Dialister_succinatiphilus	Butyricimonas_synergistica
	Harryflintia_acetispora	Sutterella_sp_CAG_351	Catenibacterium_mitsuokai
	Parabacteroides_sp_CAG_409	Eubacterium_sp_CAG_251	Azospirillum_sp_CAG_260
	Clostridium_sp_CAG_524	Parvimonas_micra	Clostridium_sp_CAG_306
	Ruminococcus_sp_CAG_382	Clostridium_sp_CAG_253	Coprobacter_fastidiosus
	Clostridium_aldenense	Tyzzerella_nexilis	Weissella_confusa
	Desulfovibrionaceae_bacterium	Mesosutterella_multiformis	Clostridium_sp_CAG_594
	Slackia_piriformis	Butyricicoccus_pullicaecorum	Firmicutes_bacterium_CAG_466
	Prevotella_sp_AM42_24	Lactobacillus_animalis	Dialister_sp_CAG_357
	Clostridium_sp_CAG_389	Streptococcus_vestibularis	Romboutsia_ilealis
	Lactobacillus_rogosae	Lachnospiraceae_bacterium_2_1_46FAA	Murimonas_intestini
	Roseburia_sp_CAG_10041_57	Blautia_sp_N6H1_15	Anaerostipes_caccae
	Phascolarctobacterium_sp_CAG_266	Klebsiella_pneumoniae	Megamonas_funiformis
	Pediococcus_argentinicus	Comamonas_kerstersii	Clostridium_citroniae
	Firmicutes_bacterium_CAG_102	Alistipes_sp_CAG_514	Haemophilus_sp_HMSC71H05
	Clostridium_sp_CAG_221	Lactobacillus_mucosae	Odoribacter_laneus
	Eubacterium_sp_CAG_252		Absiella_dolichum
	Clostridiales_bacterium_1_7_47FAA		Propionibacterium_freudenreichii
	Firmicutes_bacterium_CAG_170		Actinomyces_oris
	Clostridium_sp_CAG_452		Streptococcus_infantis
	Clostridium_sp_CAG_411		Firmicutes_bacterium_CAG_238
	Roseburia_sp_CAG_309		Actinomyces_sp_ICM47
	Eubacterium_sp_An11		Streptococcus_mitis
	Ruminococcus_sp_CAG_353		Clostridium_sp_CAG_277
	Enterococcus_avium		Anaerotruncus_colihominis
	Butyrivibrio_sp_CAG_318		Eubacterium_limosum
	Collinsella_intestinalis		Streptococcus_sp_A12
	Ruminococcus_sp_AF31_8BH		Porphyromonas_sp_31_2
	Clostridium_sp_CAG_440		Streptococcus_sanguinis
	Eubacterium_sp_OM08_24		Bifidobacterium_dentium
	Paraprevotella_clara		Desulfovibrio_fairfieldensis
	Cryptobacterium_sp_CAG_338		Faecalicatena_orotica
	Enterococcus_faecium		Alistipes_inops
	Coprobacillus_sp_CAG_826		Erysipelotrichaceae_bacterium_3_1_53
	Prevotella_sp_CAG_5226		Clostridium_bolteae
	Roseburia_sp_CAG_197		Haemophilus_parainfluenzae
	Lactobacillus_acidophilus		Bifidobacterium_breve
	Enterobacter_cloacae_complex		Holdemania_filiformis
	Eggerthella_sp_CAG_1427		Cloacibacillus_porcorum
	Clostridium_sp_CAG_470		Clostridium_sp_CAG_299
	Faecalitalea_cylindroides		Anaerofustis_stercorihominis
	Clostridium_sp_CAG_307		Firmicutes_bacterium_CAG_646
	Mycoplasma_sp_CAG_877		Parabacteroides_johnsonii
	Firmicutes_bacterium_CAG_582		Clostridium_sp_CAG_269
	Clostridium_sp_CAG_354		Lachnospiraceae_bacterium_OF09_6
	Eggerthella_sp_CAG_368		Megasphaera_sp_DISK_18
	Firmicutes_bacterium_CAG_321		Clostridium_sp_CAG_265
	Prevotella_sp_CAG_604		Streptococcus_mutans
	Pseudomonas_aeruginosa_group		Clostridium_sp_CAG_349
	Alistipes_sp_58_9_plus		Alistipes_indistinctus
	Megasphaera_elsdenii		Streptococcus_gordonii
	Coprococcus_sp_CAG_782		Clostridium_sp_CAG_122
	Clostridium_sp_CAG_302		Slackia_isoflavoniconvertens
	Klebsiella_oxytoca		Rothia_mucilaginosa
	Clostridium_sp_CAG_533		Clostridium_sp_CAG_590
	Desulfovibrio_piger		Eubacterium_sp_36_13
	Collinsella_stercoris		Clostridium_sp_CAG_505
	Candidatus_Gastranaerophilales_bacterium_HUM_18		Anaeromassilibacillus_sp_An250
	Enterococcus_faecalis		Clostridium_symbiosum
	Proteobacteria_bacterium_CAG_495		Eisenbergiella_tayi
	Butyrivibrio_crossotus		Ruminococcus_callidus
	Firmicutes_bacterium_CAG_534		Intestinimonas_butyriciproducens
	Firmicutes_bacterium_CAG_552		Turicibacter_sanguinis
	Clostridium_sp_CAG_492		Streptococcus_australis
	Phascolarctobacterium_succinatutens		Ruminococcaceae_bacterium_D5
	Clostridium_sp_CAG_226		Lactobacillus_rhamnosus
	Prevotella_sp_CAG_873		Roseburia_sp_CAG_100
	Clostridium_sp_CAG_167		Gordonibacter_urolithinfaciens
			Clostridium_lavalense
			Hungatella_hathewayi
			Clostridium_clostridioforme
			Bilophila_wadsworthia
			Blautia_hydrogenotrophica
			Firmicutes_bacterium_CAG_94
			Clostridium_sp_CAG_230
			Candidatus_Stoquefichus_sp_KLE1796
			Alistipes_shahii
			Parabacteroides_goldsteinii
			Eubacterium_sp_CAG_192
			Clostridium_sp_CAG_508
			Clostridium_sp_CAG_242
			Sutterella_wadsworthensis
			Eubacterium_sp_AM18_10LB_B
			Firmicutes_bacterium_AM10_47
			Firmicutes_bacterium_CAG_424
			Oxalobacter_formigenes
			Prevotella_sp_CAG_279
			Eubacterium_sp_CAG_274
			Anaerotignum_lactatifermentans
			Firmicutes_bacterium_CAG_313
			Tyzzerella_sp
			Eubacterium_sp_CAG_161
			Bacteroides_faecis
			Eggerthella_sinensis
			Bacteroides_pectinophilus
			Eubacterium_sp_CAG_38
			Firmicutes_bacterium_CAG_24053_14
			Collinsella_tanakaei
			Clostridium_scindens
			Eubacterium_sp_CAG_115
			Lachnospiraceae_bacterium_OF09_33XD
			Clostridium_disporicum
			Clostridium_sp_CAG_245
			Senegalimassilia_anaerobia
			Bacteroides_xylanisolvens
			Roseburia_sp_CAG_182
			Parasutterella_excrementihominis
			Bacteroides_sp_CAG_144
			Escherichia_coli
			Faecalibacterium_sp_CAG_74_58_120
			Blautia_sp_AF19_10LB
			Firmicutes_bacterium_AF16_15
			Gordonibacter_pamelaeae
			Clostridium_innocuum
			Lactococcus_lactis
			Lactobacillus_casei_group
			Clostridium_leptum
			Clostridiales_bacterium_KLE1615
			Clostridium_sp_AM22_11AC
			Bacteroides_plebeius
			Firmicutes_bacterium_CAG_110
			Blautia_wexlerae
			Ruminococcus_sp_37_24
			Clostridium_sp_CAG_413
			Coprococcus_eutactus
			Clostridium_spiroforme
			Collinsella_sp_CAG_289
			Clostridium_sp_AF36_4
			Sellimonas_intestinalis
			Ruminococcus_sp_CAG_254
			Blautia_producta
			Eubacterium_ventriosum
			Bacteroides_cellulosilyticus
			Alistipes_obesi
			Odoribacter_splanchnicus
			Eisenbergiella_massiliensis
			Roseburia_sp_CAG_471
			Phascolarctobacterium_faecium
			Clostridium_saccharolyticum
			Bacteroides_massiliensis
			Ruthenibacterium_lactatiformans
			Bacteroides_intestinalis
			Acidaminococcus_intestini
			Firmicutes_bacterium_CAG_240
			Clostridium_sp_CAG_510
			Intestinibacter_bartlettii
			Agathobaculum_butyriciproducens
			Clostridium_sp_CAG_58
			Eggerthella_sp_CAG_209
			Bacteroides_salyersiae
			Bifidobacterium_bifidum
			Firmicutes_bacterium_CAG_194
			Holdemanella_biformis
			Firmicutes_bacterium_CAG_137
			Megasphaera_sp_MJR8396C
			Bacteroides_fragilis
			Ruminococcus_bicirculans
			Gemmiger_formicilis
			Firmicutes_bacterium_CAG_475
			Bacteroides_eggerthii
			Firmicutes_bacterium_CAG_145
			Firmicutes_bacterium_CAG_103
			Bacteroides_finegoldii
			Streptococcus_parasanguinis
			Clostridium_sp_CAG_451
			Oscillibacter_sp_57_20
			Clostridium_sp_CAG_75
			Clostridium_sp_CAG_273
			Flavonifractor_plautii
			Clostridium_sp_CAG_217
			Lawsonibacter_asaccharolyticus
			Firmicutes_bacterium_CAG_83
			Subdoligranulum_sp_APC924_74
			Oscillibacter_sp_CAG_241
			Blautia_sp
			Firmicutes_bacterium_CAG_114
			Asaccharobacter_celatus
			Firmicutes_bacterium_CAG_56
			Firmicutes_bacterium_CAG_41
			Coprococcus_catus
			Eubacterium_ramulus
			Firmicutes_bacterium_CAG_129
			Alistipes_finegoldii
			Eggerthella_sp_CAG_298
			Erysipelatoclostridium_ramosum
			Clostridium_sp_CAG_169
			Lachnospira_pectinoschiza
			Firmicutes_bacterium_CAG_176
			Bacteroides_caccae
			Eubacterium_eligens
			Ruminococcus_sp_CAG_177
			Ruminococcaceae_bacterium_KLE1738
			Dialister_invisus
			Firmicutes_bacterium_CAG_124
			Dorea_sp_CAG_317
			Monoglobus_pectinilyticus
			Ruminococcus_lactaris
			Barnesiella_intestinihominis
			Blautia_sp_CAG_52
			Bacteroides_ovatus
			Bifidobacterium_animalis
			Bacteroides_thetaiotaomicron
			Roseburia_inulinivorans
			Eggerthella_lenta
			Subdoligranulum_sp
			Ruminococcus_gnavus
			Roseburia_intestinalis
			Clostridium_sp_CAG_138
			Coprococcus_comes
			Blautia_sp_CAG_257
			Roseburia_hominis
			Bacteroides_stercoris
			Streptococcus_salivarius
			Dorea_formicigenerans
			Roseburia_faecis
			Parabacteroides_merdae
			Streptococcus_thermophilus
			Parabacteroides_distasonis
			Faecalibacterium_sp_CAG_74
			Bacteroides_dorei
			Bifidobacterium_pseudocatenulatum
			Bifidobacterium_adolescentis
			Alistipes_putredinis
			Eubacterium_sp_CAG_180
			Eubacterium_siraeum
			Eubacterium_hallii
			Fusicatenibacter_saccharivorans
			Ruminococcus_torques
			Bifidobacterium_longum
			Prevotella_copri
			Bacteroides_vulgatus
			Dorea_longicatena
			Blautia_obeum
			Akkermansia_muciniphila
			Collinsella_aerofaciens
			Bacteroides_uniformis
			Faecalibacterium_prausnitzii
			Eubacterium_rectale
			Anaerostipes_hadrus
			Ruminococcus_bromii
	Archea
	Unique taxa detected in Controls	Unique taxa detected in MCI	Shared in Control and MCI groups
	Candidatus_Methanomethylophilus_alvus	Methanosphaera_sp_SHI1033	Methanosphaera_stadtmanae
			Methanobrevibacter_smithii
