# Supplementary material for: Unique trans-kingdom microbiome structural and functional signatures predict cognitive decline in older adults
Source: GeroScience. 2023 May 22;45(5):2819–34. doi: 10.1007/s11357-023-00799-1 (PMC10643725; doi:10.1007/s11357-023-00799-1)
Supplement: Supplementary file 2 — (XLSX 16 kb) [file 11357_2023_799_MOESM2_ESM.xlsx]

## Sheet: Sheet1
Supplementary Table S2. List of shared and unique microbial metabolic pathways between the MCI and control groups.
Pathways detected exclusively in controls	Pathways shared in the controls and MCI	Pathways detected exclusively in MCI
protein N-glycosylation (bacterial)	pyruvate fermentation to propanoate II (acrylate pathway)	myo-inositol degradation I
ceramide degradation by α-oxidation	isopropanol biosynthesis (engineered)	2-methylcitrate cycle II
1,4-dihydroxy-6-naphthoate biosynthesis I	D-arabinose degradation I	coenzyme M biosynthesis I
5-oxo-L-proline metabolism	CMP-legionaminate biosynthesis I	L-carnitine degradation I
glyphosate degradation III	allantoin degradation IV (anaerobic)	superpathway of fermentation (Chlamydomonas reinhardtii)
superpathway of salicylate degradation	sulfoquinovose degradation I	superpathway of pyrimidine ribonucleosides degradation
nitrate reduction I (denitrification)	TCA cycle IV (2-oxoglutarate decarboxylase)	4-hydroxyphenylacetate degradation
superpathway of quinolone and alkylquinolone biosynthesis	TCA cycle V (2-oxoglutarate synthase)	superpathway of glycol metabolism and degradation
octane oxidation	TCA cycle I (prokaryotic)	aerobactin biosynthesis
methylphosphonate degradation I	superpathway of methylglyoxal degradation	flavin biosynthesis III (fungi)
superpathway of histidine, purine, and pyrimidine biosynthesis	superpathway of glycolysis, pyruvate dehydrogenase, TCA, and glyoxylate bypass	2-methylcitrate cycle I
superpathway of pyrimidine deoxyribonucleotides de novo biosynthesis	mannosylglycerate biosynthesis I	purine nucleobases degradation II (anaerobic)
superpathway of geranylgeranyldiphosphate biosynthesis I (via mevalonate)	superpathway of glyoxylate bypass and TCA	L-threonate degradation
mitochondrial NADPH production (yeast)	superpathway of glyoxylate cycle and fatty acid degradation	superpathway of tetrahydrofolate biosynthesis
9-cis, 11-trans-octadecadienoyl-CoA degradation (isomerase-dependent, yeast)	L-ascorbate degradation II (bacterial, aerobic)	superpathway of hexuronide and hexuronate degradation
isoprene biosynthesis II (engineered)	mannitol cycle	superpathway of tetrahydrofolate biosynthesis and salvage
mevalonate pathway I (eukaryotes and bacteria)	pyrimidine deoxyribonucleotides de novo biosynthesis II	aspartate superpathway
catechol degradation to β-ketoadipate	superpathway of demethylmenaquinol-6 biosynthesis I	superpathway of fatty acids biosynthesis (E. coli)
aromatic compounds degradation via β-ketoadipate	superpathway of demethylmenaquinol-9 biosynthesis	superpathway of hexitol degradation (bacteria)
catechol degradation III (ortho-cleavage pathway)	NAD salvage pathway V (PNC V cycle)	superpathway of heme b biosynthesis from glycine
phytol degradation	superpathway of menaquinol-10 biosynthesis	palmitate biosynthesis (type II fatty acid synthase)
fatty acid β-oxidation VI (mammalian peroxisome)	superpathway of menaquinol-6 biosynthesis
4-methylcatechol degradation (ortho cleavage)	superpathway of menaquinol-7 biosynthesis
protocatechuate degradation II (ortho-cleavage pathway)	superpathway of menaquinol-9 biosynthesis
1,4-dihydroxy-6-naphthoate biosynthesis II	superpathway of pyrimidine deoxyribonucleotides de novo biosynthesis (E. coli)
pyrimidine deoxyribonucleotides de novo biosynthesis III	superpathway of thiamine diphosphate biosynthesis II
formaldehyde assimilation III (dihydroxyacetone cycle)	pyrimidine deoxyribonucleotides de novo biosynthesis I
	allantoin degradation to glyoxylate III
	superpathway of arginine and polyamine biosynthesis
	superpathway of glycolysis and the Entner-Doudoroff pathway
	superpathway of polyamine biosynthesis I
	heterolactic fermentation
	L-arginine degradation II (AST pathway)
	enterobacterial common antigen biosynthesis
	superpathway of L-lysine, L-threonine and L-methionine biosynthesis I
	NAD salvage pathway II (PNC IV cycle)
	homolactic fermentation
	superpathway of heme b biosynthesis from uroporphyrinogen-III
	all-trans-farnesol biosynthesis
	3-phenylpropanoate and 3-(3-hydroxyphenyl)propanoate degradation
	superpathway of fucose and rhamnose degradation
	bile acid 7α-dehydroxylation
	2-carboxy-1,4-naphthoquinol biosynthesis
	superpathway of purine nucleotides de novo biosynthesis II
	3-phenylpropanoate and 3-(3-hydroxyphenyl)propanoate degradation to 2-hydroxypentadienoate
	cinnamate and 3-hydroxycinnamate degradation to 2-hydroxypentadienoate
	polymyxin resistance
	bile acid 7β-dehydroxylation
	phospholipases
	anhydromuropeptides recycling II
	nitrate reduction V (assimilatory)
	superpathway of heme b biosynthesis from glutamate
	superpathway of putrescine biosynthesis
	superpathway of menaquinol-8 biosynthesis I
	superpathway of demethylmenaquinol-8 biosynthesis I
	superpathway of menaquinol-11 biosynthesis
	superpathway of menaquinol-12 biosynthesis
	superpathway of menaquinol-13 biosynthesis
	pyridoxal 5'-phosphate salvage II (plants)
	NAD salvage pathway III (to nicotinamide riboside)
	oleate β-oxidation
	superpathway of S-adenosyl-L-methionine biosynthesis
	purine nucleobases degradation I (anaerobic)
	guanosine nucleotides degradation I
	superpathway of L-homoserine and L-methionine biosynthesis
	superpathway of L-methionine biosynthesis (transsulfuration)
	superpathway of glucose and xylose degradation
	superpathway of sulfate assimilation and cysteine biosynthesis
	ppGpp metabolism
	superpathway of ornithine degradation
	ubiquinol-7 biosynthesis (early decarboxylation)
	L-methionine biosynthesis I
	superpathway of guanosine nucleotides degradation (plants)
	fatty acid salvage
	superpathway of anaerobic sucrose degradation
	superpathway of N-acetylneuraminate degradation
	anhydromuropeptides recycling I
	heme b biosynthesis V (aerobic)
	C4 photosynthetic carbon assimilation cycle, NAD-ME type
	superpathway of unsaturated fatty acids biosynthesis (E. coli)
	chitin deacetylation
	D-glucarate degradation I
	tRNA processing
	glyoxylate cycle
	terminal O-glycans residues modification (via type 2 precursor disaccharide)
	heme b biosynthesis I (aerobic)
	C4 photosynthetic carbon assimilation cycle, PEPCK type
	ketogluconate metabolism
	Rubisco shunt
	pyrimidine deoxyribonucleotides biosynthesis from CTP
	heme b biosynthesis II (oxygen-independent)
	polyisoprenoid biosynthesis (E. coli)
	chitin derivatives degradation
	phosphatidylcholine acyl editing
	GDP-D-glycero-α-D-manno-heptose biosynthesis
	superpathway of L-cysteine biosynthesis (mammalian)
	glucose and glucose-1-phosphate degradation
	assimilatory sulfate reduction I
	superpathway of GDP-mannose-derived O-antigen building blocks biosynthesis
	L-ascorbate degradation I (bacterial, anaerobic)
	partial TCA cycle (obligate autotrophs)
	D-galactarate degradation I
	superpathway of D-glucarate and D-galactarate degradation
	dTDP-3-acetamido-α-D-fucose biosynthesis
	chondroitin sulfate degradation I (bacterial)
	fatty acid β-oxidation IV (unsaturated, even number)
	superpathway of pyrimidine deoxyribonucleosides degradation
	pyruvate fermentation to acetone
	fatty acid β-oxidation I (generic)
	dTDP-α-D-ravidosamine and dTDP-4-acetyl-α-D-ravidosamine biosynthesis
	(5Z)-dodecenoate biosynthesis II
	5'-deoxyadenosine degradation II
	glycolysis II (from fructose 6-phosphate)
	pyrimidine deoxyribonucleotides de novo biosynthesis IV
	octanoyl-[acyl-carrier protein] biosynthesis (mitochondria, yeast)
	myristate biosynthesis (mitochondria)
	gluconeogenesis I
	dTDP-N-acetylviosamine biosynthesis
	glycolysis I (from glucose 6-phosphate)
	urea cycle
	dTDP-β-D-fucofuranose biosynthesis
	L-citrulline biosynthesis
	assimilatory sulfate reduction IV
	superpathway of pyrimidine ribonucleotides de novo biosynthesis
	colanic acid building blocks biosynthesis
	acetylene degradation (anaerobic)
	tetrapyrrole biosynthesis II (from glycine)
	Entner-Doudoroff pathway I
	biotin biosynthesis I
	fructan biosynthesis
	fatty acid β-oxidation II (plant peroxisome)
	superpathway of (R,R)-butanediol biosynthesis
	8-amino-7-oxononanoate biosynthesis I
	2-oxobutanoate degradation I
	glycogen degradation I
	superpathway of purine nucleotide salvage
	superpathway of UDP-glucose-derived O-antigen building blocks biosynthesis
	CDP-diacylglycerol biosynthesis III
	CMP-pseudaminate biosynthesis
	thiamine diphosphate salvage IV (yeast)
	superpathway of purine nucleotides de novo biosynthesis I
	biotin biosynthesis II
	pentose phosphate pathway
	mixed acid fermentation
	galactitol degradation
	chorismate biosynthesis II (archaea)
	3-dehydroquinate biosynthesis II (archaea)
	archaetidylinositol biosynthesis
	methyl-coenzyme M oxidation to CO2
	stearate biosynthesis II (bacteria and plants)
	3PG-factor 420 biosynthesis
	CDP-archaeol biosynthesis
	factor 420 biosynthesis I (archaea)
	factor 420 biosynthesis II (mycobacteria)
	β-(1,4)-mannan degradation
	methanogenesis from H2 and CO2
	(5Z)-dodecenoate biosynthesis I
	petroselinate biosynthesis
	palmitoleate biosynthesis I (from (5Z)-dodec-5-enoate)
	oleate biosynthesis IV (anaerobic)
	(S)-propane-1,2-diol degradation
	dTDP-N-acetylthomosamine biosynthesis
	ethanolamine utilization
	fatty acid elongation -- saturated
	Bifidobacterium shunt
	γ-glutamyl cycle
	superpathway of L-phenylalanine biosynthesis
	superpathway of β-D-glucuronosides degradation
	superpathway of phospholipid biosynthesis I (bacteria)
	guanosine nucleotides degradation II
	fucose degradation
	superpathway of geranylgeranyl diphosphate biosynthesis II (via MEP)
	superpathway of L-tyrosine biosynthesis
	L-lysine biosynthesis II
	ADP-L-glycero-β-D-manno-heptose biosynthesis
	purine nucleotides degradation II (aerobic)
	L-arginine biosynthesis III (via N-acetyl-L-citrulline)
	4-amino-2-methyl-5-diphosphomethylpyrimidine biosynthesis II
	L-lysine biosynthesis I
	L-methionine biosynthesis II
	lipid IVA biosynthesis (E. coli)
	lipid IVA biosynthesis (P. putida)
	phosphatidylglycerol biosynthesis I (plastidic)
	phosphatidylglycerol biosynthesis II (non-plastidic)
	superpathway of purine deoxyribonucleosides degradation
	D-fructuronate degradation
	4-deoxy-L-threo-hex-4-enopyranuronate degradation
	L-arginine degradation XIII (reductive Stickland reaction)
	superpathway of pyridoxal 5'-phosphate biosynthesis and salvage
	superpathway of glycerol degradation to 1,3-propanediol
	D-galacturonate degradation I
	superpathway of N-acetylglucosamine, N-acetylmannosamine and N-acetylneuraminate degradation
	CMP-3-deoxy-D-manno-octulosonate biosynthesis
	L-arginine biosynthesis IV (archaebacteria)
	acetyl-CoA fermentation to butanoate II
	inosine-5'-phosphate biosynthesis III
	superpathway of L-isoleucine biosynthesis I
	pyridoxal 5'-phosphate biosynthesis I
	superpathway of L-alanine biosynthesis
	hexitol fermentation to lactate, formate, ethanol and acetate
	formaldehyde assimilation II (assimilatory RuMP Cycle)
	adenosine nucleotides degradation II
	superpathway of guanosine nucleotides de novo biosynthesis II
	superpathway of adenosine nucleotides de novo biosynthesis II
	superpathway of adenosine nucleotides de novo biosynthesis I
	L-ornithine biosynthesis II
	O-antigen building blocks biosynthesis (E. coli)
	adenosine deoxyribonucleotides de novo biosynthesis II
	guanosine deoxyribonucleotides de novo biosynthesis II
	L-histidine degradation III
	L-cysteine biosynthesis VI (from L-methionine)
	sucrose degradation III (sucrose invertase)
	GDP-mannose biosynthesis
	cis-vaccenate biosynthesis
	chitin degradation II (Vibrio)
	pyrimidine deoxyribonucleotide phosphorylation
	gondoate biosynthesis (anaerobic)
	methanogenesis from acetate
	L-rhamnose degradation I
	6-hydroxymethyl-dihydropterin diphosphate biosynthesis I
	superpathway of pyrimidine nucleobases salvage
	superpathway of thiamine diphosphate biosynthesis III (eukaryotes)
	myo-, chiro- and scyllo-inositol degradation
	L-histidine degradation I
	superpathway of L-aspartate and L-asparagine biosynthesis
	sucrose degradation IV (sucrose phosphorylase)
	superpathway of guanosine nucleotides de novo biosynthesis I
	seleno-amino acid biosynthesis (plants)
	starch degradation III
	thiamine diphosphate salvage II
	guanosine nucleotides degradation III
	pyrimidine deoxyribonucleosides salvage
	lactose and galactose degradation I
	isoprene biosynthesis I
	NAD de novo biosynthesis I (from aspartate)
	methylerythritol phosphate pathway II
	folate transformations III (E. coli)
	UDP-N-acetyl-D-glucosamine biosynthesis I
	superpathway of adenosylcobalamin salvage from cobinamide I
	tetrapyrrole biosynthesis I (from glutamate)
	superpathway of L-lysine, L-threonine and L-methionine biosynthesis II
	flavin biosynthesis I (bacteria and plants)
	L-methionine biosynthesis III
	preQ0 biosynthesis
	superpathway of L-threonine biosynthesis
	peptidoglycan maturation (meso-diaminopimelate containing)
	stachyose degradation
	superpathway of coenzyme A biosynthesis I (bacteria)
	pyruvate fermentation to acetate and (S)-lactate I
	L-methionine biosynthesis IV
	glycolysis III (from glucose)
	tRNA charging
	Calvin-Benson-Bassham cycle
	pyruvate fermentation to isobutanol (engineered)
	inosine 5'-phosphate degradation
	pyruvate fermentation to acetate and lactate II
	superpathway of aromatic amino acid biosynthesis
	molybdopterin biosynthesis
	L-histidine biosynthesis
	phosphopantothenate biosynthesis I
	fatty acid biosynthesis initiation (mitochondria)
	superpathway of L-serine and glycine biosynthesis I
	inosine-5'-phosphate biosynthesis I
	D-galactose degradation I (Leloir pathway)
	folate transformations II (plants)
	superpathway of branched chain amino acid biosynthesis
	inosine-5'-phosphate biosynthesis II
	pentose phosphate pathway (non-oxidative branch) II
	L-isoleucine biosynthesis III
	coenzyme A biosynthesis II (eukaryotic)
	pentose phosphate pathway (non-oxidative branch) I
	thiamine phosphate formation from pyrithiamine and oxythiamine (yeast)
	CDP-diacylglycerol biosynthesis I
	CDP-diacylglycerol biosynthesis II
	superpathway of coenzyme A biosynthesis III (mammals)
	L-lysine biosynthesis III
	L-isoleucine biosynthesis I (from threonine)
	UDP-N-acetylmuramoyl-pentapeptide biosynthesis III (meso-diaminopimelate containing)
	L-arginine biosynthesis I (via L-ornithine)
	purine ribonucleosides degradation
	peptidoglycan biosynthesis III (mycobacteria)
	methylerythritol phosphate pathway I
	L-ornithine biosynthesis I
	L-lysine biosynthesis VI
	S-adenosyl-L-methionine salvage I
	glycolysis IV
	coenzyme A biosynthesis I (prokaryotic)
	queuosine biosynthesis I (de novo)
	UDP-N-acetylmuramoyl-pentapeptide biosynthesis II (lysine-containing)
	adenine and adenosine salvage III
	peptidoglycan biosynthesis I (meso-diaminopimelate containing)
	L-arginine biosynthesis II (acetyl cycle)
	UMP biosynthesis II
	UMP biosynthesis III
	UMP biosynthesis I
	UDP-N-acetylmuramoyl-pentapeptide biosynthesis I (meso-diaminopimelate containing)
	chorismate biosynthesis I
	glycogen degradation II
	guanosine ribonucleotides de novo biosynthesis
	5-aminoimidazole ribonucleotide biosynthesis I
	dTDP-β-L-rhamnose biosynthesis
	chorismate biosynthesis from 3-dehydroquinate
	5-aminoimidazole ribonucleotide biosynthesis II
	superpathway of 5-aminoimidazole ribonucleotide biosynthesis
	L-valine biosynthesis
	glycogen biosynthesis I (from ADP-D-Glucose)
	sucrose biosynthesis II
