# Supplementary material for: Unique trans-kingdom microbiome structural and functional signatures predict cognitive decline in older adults
Source: GeroScience. 2023 May 22;45(5):2819–34. doi: 10.1007/s11357-023-00799-1 (PMC10643725; doi:10.1007/s11357-023-00799-1)
Supplement: Supplementary file 3 — (XLSX 11 kb) [file 11357_2023_799_MOESM3_ESM.xlsx]

## Sheet: Sheet1
Supplementary Table S3. List of differentially abundant microbial functional pathways in the gut of older adults with MCI and controls.
Pathways	Controls ± STD	MCI ± STD	Ttest
5-aminoimidazole ribonucleotide biosynthesis I	1.87 ± 0.3	1.57 ± 0.34	0.01
peptidoglycan maturation (meso-diaminopimelate containing)	0.67 ± 0.27	0.94 ± 0.42	0.01
superpathway of L-tyrosine biosynthesis	0.07 ± 0.08	0.03 ± 0.03	0.01
chorismate biosynthesis I	1.7 ± 0.32	1.45 ± 0.43	0.02
chorismate biosynthesis from 3-dehydroquinate	2.04 ± 0.33	1.82 ± 0.34	0.02
adenosine nucleotides degradation II	0.16 ± 0.1	0.28 ± 0.24	0.02
&beta;-(1,4)-mannan degradation	0.04 ± 0.06	0.01 ± 0.02	0.02
phosphatidylglycerol biosynthesis I (plastidic)	0.08 ± 0.07	0.16 ± 0.16	0.02
phosphatidylglycerol biosynthesis II (non-plastidic)	0.08 ± 0.07	0.16 ± 0.16	0.02
heme b biosynthesis V (aerobic)	0 ± 0.01	0.04 ± 0.09	0.02
5-aminoimidazole ribonucleotide biosynthesis II	2.09 ± 0.29	1.86 ± 0.43	0.02
superpathway of 5-aminoimidazole ribonucleotide biosynthesis	2.09 ± 0.29	1.86 ± 0.43	0.02
pentose phosphate pathway	0.03 ± 0.05	0.09 ± 0.15	0.02
superpathway of heme b biosynthesis from uroporphyrinogen-III	0 ± 0.01	0.04 ± 0.1	0.03
superpathway of ornithine degradation	0 ± 0.01	0.05 ± 0.11	0.03
L-citrulline biosynthesis	0.01 ± 0.01	0.04 ± 0.07	0.03
purine nucleotides degradation II (aerobic)	0.07 ± 0.06	0.13 ± 0.14	0.03
heme b biosynthesis II (oxygen-independent)	0 ± 0.01	0.06 ± 0.13	0.03
seleno-amino acid biosynthesis (plants)	0.34 ± 0.19	0.46 ± 0.24	0.03
2-oxobutanoate degradation I	0.02 ± 0.02	0.01 ± 0.01	0.03
L-ascorbate degradation II (bacterial, aerobic)	0 ± 0	0.03 ± 0.08	0.03
L-histidine biosynthesis	0.89 ± 0.29	0.71 ± 0.35	0.03
NAD salvage pathway II (PNC IV cycle)	0 ± 0.01	0.01 ± 0.02	0.03
L-methionine biosynthesis II	0.08 ± 0.1	0.16 ± 0.18	0.03
mannitol cycle	0 ± 0.01	0.03 ± 0.08	0.04
guanosine nucleotides degradation II	0.06 ± 0.05	0.11 ± 0.1	0.04
polyisoprenoid biosynthesis (E. coli)	0 ± 0.01	0.03 ± 0.07	0.04
phosphatidylcholine acyl editing	0 ± 0.01	0.03 ± 0.06	0.04
(5Z)-dodecenoate biosynthesis I	0.04 ± 0.05	0.09 ± 0.12	0.04
heme b biosynthesis I (aerobic)	0 ± 0.01	0.04 ± 0.09	0.04
tetrapyrrole biosynthesis II (from glycine)	0.01 ± 0.02	0.05 ± 0.11	0.04
L-arginine degradation II (AST pathway)	0 ± 0.01	0.02 ± 0.04	0.04
palmitoleate biosynthesis I (from (5Z)-dodec-5-enoate)	0.04 ± 0.05	0.09 ± 0.13	0.05
L-ascorbate degradation I (bacterial, anaerobic)	0.01 ± 0.02	0.04 ± 0.1	0.05
L-methionine biosynthesis I	0 ± 0.01	0.03 ± 0.08	0.05
oleate biosynthesis IV (anaerobic)	0.04 ± 0.05	0.1 ± 0.13	0.05
C4 photosynthetic carbon assimilation cycle, PEPCK type	0 ± 0.01	0.03 ± 0.06	0.05
isopropanol biosynthesis (engineered)	0 ± 0	0 ± 0.01	0.05
fatty acid elongation -- saturated	0.05 ± 0.06	0.1 ± 0.14	0.05
glucose and glucose-1-phosphate degradation	0 ± 0.01	0.05 ± 0.12	0.05
superpathway of heme b biosynthesis from glutamate	0 ± 0.01	0.03 ± 0.08	0.05
superpathway of glycol metabolism and degradation	0 ± 0	0 ± 0.01	0.05
formaldehyde assimilation III (dihydroxyacetone cycle)	0.01 ± 0.02	0 ± 0	0.05
superpathway of S-adenosyl-L-methionine biosynthesis	0 ± 0.01	0.03 ± 0.08	0.05
guanosine nucleotides degradation III	0.37 ± 0.15	0.5 ± 0.32	0.05
