# Supplementary material for: Unique trans-kingdom microbiome structural and functional signatures predict cognitive decline in older adults
Source: GeroScience. 2023 May 22;45(5):2819–34. doi: 10.1007/s11357-023-00799-1 (PMC10643725; doi:10.1007/s11357-023-00799-1)
Supplement: Supplementary file 4 — (XLSX 17 kb) [file 11357_2023_799_MOESM4_ESM.xlsx]

## Sheet: Sheet1
Sample_ID	Raw Reads R1	Microbiome filtered reads	dsc
Gut_MG_0001	7516617	3758308	50
Gut_MG_0002	5706375	5145505	90.1712
Gut_MG_0003	3055133	5486882	179.596	2743441	89.7978
Gut_MG_0004	11810593	21025333	178.021	1.05127e+07	89.0105
Gut_MG_0005	719550	1262564	175.466	631282	87.7329
Gut_MG_0006	3692416	6592189	178.533	3.29609e+06	89.2666
Gut_MG_0007	12246653	22337141	182.394	1.11686e+07	91.1969
Gut_MG_0008	5540399	10004269	180.569	5.00213e+06	90.2847
Gut_MG_0009	12185902	21525916	176.646	10762958	88.323
Gut_MG_0011	8404981	15110520	179.781	7555260	89.8903
Gut_MG_0012	7630006	13607439	178.341	6.80372e+06	89.1706
Gut_MG_0015	6481536	11613110	179.172	5806555	89.5861
Gut_MG_0017	5493264	9821533	178.792	4.91077e+06	89.3961
Gut_MG_0018	4661797	8334174	178.776	4167087	89.388
Gut_MG_0020	11595181	21134774	182.272	10567387	91.136
Gut_MG_0021	5094400	9148837	179.586	4.57442e+06	89.7931
Gut_MG_0023	4064427	7449267	183.28	3.72463e+06	91.6398
Gut_MG_0025	6712340	12413420	184.934	6206710	92.4672
Gut_MG_0026	7244597	13110209	180.965	6.5551e+06	90.4827
Gut_MG_0028	6602262	11950348	181.004	5975174	90.5019
Gut_MG_0033	8517179	15483001	181.786	7.7415e+06	90.8928
Gut_MG_0035	3696907	6669081	180.396	3.33454e+06	90.1981
Gut_MG_0039	4411398	7953584	180.296	3976792	90.1481
Gut_MG_0040	4860483	2646236	184.934	6206710	92.4672
Gut_MG_0045	3533939	6386191	180.71	3.1931e+06	90.3551
Gut_MG_0046	7735320	13338162	172.432	6669081	86.216
Gut_MG_0047	4311398	7853584	182.159	3926792	91.0793
Gut_MG_0052	2954159	5370589	181.798	2.68529e+06	90.8988
Gut_MG_0054	78396	43486	55.4697	21743	27.7348
Gut_MG_0055	2794411	5113050	182.974	2556525	91.4871
Gut_MG_0056	5772511	10599615	183.622	5.29981e+06	91.8111
Gut_MG_0057	10050353	18308306	182.166	9154153	91.0829
Gut_MG_0058	5432398	9830492	180.96	4915246	90.4802
Gut_MG_0061	8591976	16051935	186.825	8.02597e+06	93.4124
Gut_MG_0063	5212340	9413420	180.599	4706710	90.2994
Gut_MG_0064	6174729	11302689	183.048	5.65134e+06	91.5238
Gut_MG_0070	2992712	5476599	182.998	2.7383e+06	91.4989
Gut_MG_0075	6565341	12042506	183.425	6021253	91.7127
Gut_MG_0078	5257960	9670723	183.925	4.83536e+06	91.9627
Gut_MG_0079	5351614	9711333	181.465	4.85567e+06	90.7327
Gut_MG_0081	6032904	10954871	181.585	5.47744e+06	90.7927
Gut_MG_0084	3484920	6406543	183.836	3.20327e+06	91.9181
Gut_MG_0085	2142188	3809166	177.817	1904583	88.9083
Gut_MG_0088	3526354	6435734	182.504	3217867	91.252
Gut_MG_0097	1122804	1909776	170.09	954888	85.0449
Gut_MG_0102	455631	831377	182.467	415688	91.2336
Gut_MG_0103	381458	698539	183.123	349270	91.5617
Gut_MG_0105	408740	747534	182.887	373767	91.4437

## Sheet: Sheet2
Supplementary Table S4. Counts for the raw reads and filtered reads across the different samples.
Sample_ID	No. of raw Reads (R1)	No. of raw Reads (R2)	No. of total reads	No. of quality filtered reads	Proportion of Quality filtered Reads (%)
Gut_MG_0001	7516617	7516617	21071016	13554399	64.3272
Gut_MG_0002	5706375	5706375	15997385	10291010	64.3293
Gut_MG_0003	3055133	3055133	8542015	5486882	89.7978
Gut_MG_0004	11810593	11810593	32835926	21025333	89.0105
Gut_MG_0005	719550	719550	1982114	1262564	87.7329
Gut_MG_0006	3692416	3692416	10284605	6592189	89.2666
Gut_MG_0007	12246653	12246653	34583794	22337141	91.1969
Gut_MG_0008	5540399	5540399	15544668	10004269	90.2847
Gut_MG_0009	12185902	12185902	33711818	21525916	88.323
Gut_MG_0011	8404981	8404981	23515501	15110520	89.8903
Gut_MG_0012	7630006	7630006	21237445	13607439	89.1706
Gut_MG_0015	6481536	6481536	18094646	11613110	89.5861
Gut_MG_0017	5493264	5493264	15314797	9821533	89.3961
Gut_MG_0018	4661797	4661797	12995971	8334174	89.388
Gut_MG_0020	11595181	11595181	32729955	21134774	91.136
Gut_MG_0021	5094400	5094400	14243237	9148837	89.7931
Gut_MG_0023	4064427	4064427	11513694	7449267	91.6398
Gut_MG_0025	6712340	6712340	19125760	12413420	92.4672
Gut_MG_0026	7244597	7244597	20354806	13110209	90.4827
Gut_MG_0028	6602262	6602262	18552610	11950348	90.5019
Gut_MG_0033	8517179	8517179	24000180	15483001	90.8928
Gut_MG_0035	3696907	3696907	10365988	6669081	90.1981
Gut_MG_0039	4411398	4411398	12364982	7953584	90.1481
Gut_MG_0040	4860483	4860483	7506719	2646236	92.4672
Gut_MG_0045	3533939	3533939	9920130	6386191	90.3551
Gut_MG_0046	7735320	7735320	21073482	13338162	86.216
Gut_MG_0047	4311398	4311398	12164982	7853584	91.0793
Gut_MG_0052	2954159	2954159	8324748	5370589	90.8988
Gut_MG_0054	78396	78396	121882	43486	27.7348
Gut_MG_0055	2794411	2794411	7907461	5113050	91.4871
Gut_MG_0056	5772511	5772511	16372126	10599615	91.8111
Gut_MG_0057	10050353	10050353	28358659	18308306	91.0829
Gut_MG_0058	5432398	5432398	15262890	9830492	90.4802
Gut_MG_0061	8591976	8591976	24643911	16051935	93.4124
Gut_MG_0063	5212340	5212340	14625760	9413420	90.2994
Gut_MG_0064	6174729	6174729	17477418	11302689	91.5238
Gut_MG_0070	2992712	2992712	8469311	5476599	91.4989
Gut_MG_0075	6565341	6565341	18607847	12042506	91.7127
Gut_MG_0078	5257960	5257960	14928683	9670723	91.9627
Gut_MG_0079	5351614	5351614	15062947	9711333	90.7327
Gut_MG_0081	6032904	6032904	16987775	10954871	90.7927
Gut_MG_0084	3484920	3484920	9891463	6406543	91.9181
Gut_MG_0085	2142188	2142188	5951354	3809166	88.9083
Gut_MG_0088	3526354	3526354	9962088	6435734	91.252
Gut_MG_0097	1122804	1122804	3032580	1909776	85.0449
Gut_MG_0102	455631	455631	1287008	831377	91.2336
Gut_MG_0103	381458	381458	1079997	698539	91.5617
Gut_MG_0105	408740	408740	1156274	747534	91.4437
